# Supplementary material for: Pharmacokinetic Properties of Fluorescently Labelled Hydroxypropyl-Beta-Cyclodextrin
Source: Biomolecules. 2019 Sep 20;9(10):509. doi: 10.3390/biom9100509 (PMC6843445; doi:10.3390/biom9100509)
Supplement: Supplementary file 1 [file biomolecules-09-00509-s001.zip]

Archive with 2 entries (2 files):
- Supplementary/SupplFig1.tif
- Supplementary/SupplFig2.tif
